# Supplementary material for: Efficacy and Safety of JAK Inhibitors for Rheumatoid Arthritis: A Meta-Analysis
Source: J Clin Med. 2022 Jul 30;11(15):4459. doi: 10.3390/jcm11154459 (PMC9369647; doi:10.3390/jcm11154459)
Supplement: Supplementary file 1 [file jcm-11-04459-s001.zip]

Archive with 1 entries (1 files):
- jcm-1724056-supplementary.pdf
